# Supplementary material for: LncRNA JHDM1D-AS1 Is a Key Biomarker for Progression and Modulation of Gemcitabine Sensitivity in Bladder Cancer Cells
Source: Molecules. 2023 Mar 6;28(5):2412. doi: 10.3390/molecules28052412 (PMC10005151; doi:10.3390/molecules28052412)
Supplement: Supplementary file 1 [file molecules-28-02412-s001.zip]

Archive with 1 entries (1 files):
- molecules-2230454-supplementary.pdf
